# Supplementary material for: Clinical impact of the rapid molecular detection of RSV and influenza A and B viruses in the emergency department
Source: PLoS One. 2022 Sep 2;17(9):e0274222. doi: 10.1371/journal.pone.0274222 (PMC9439204; doi:10.1371/journal.pone.0274222)
Supplement: S1 Data — (XLSX) [file pone.0274222.s001.xlsx]

## Sheet: Sheet1
BirthYear	Sex	LaboPOCT	DSO	PretestAdmission	PretestIsolation	PretestAntibiotic	PretestOseltamivir	ResultPCR	ResultAntigen	ResultCulture	PosttestAdmission	PosttestIsolation	PosttestAntibiotic	PosttestOseltamivir	TimeToResult(minutes)
1972	M	LABO	0	0	0	0	1	0	0	0	0	0	0	0	248
1938	F	LABO	4	1	0	0	0	0	0	0	1	0	0	0	76
1957	F	LABO		1	1	0	0	A	0	A	0	0	0	1	59
1930	M	LABO	3	1	1	1	0	0	0	HSV	1	0	1	0	59
1945	F	LABO	5	1	1	1	1	R	R		1	1	1	0	42
1967	F	LABO	2	0	0	0	1	0	0	0	0	0	1	0
1954	M	LABO		1	1	0	0	0	0	0	1	0	1	0	43
1960	M	LABO	2	1	1	0	0	A	0	A	1	1	1	1	300
1945	M	LABO	2	1	1	1	1	0	0	0	1		1	1
1966	M	LABO	2	1	0	1	0	A	0	A	1	1	0	1	57
1931	M	LABO	2	0	1	0	0	0	0	0	0	0	0	0
1945	F	LABO	1	1	1	1	0	R	R	R	1	1	0	0	31
1924	M	LABO		0	0	1	0	0	0	0	0	0	1	0
1982	F	LABO	2	1	0	0	0	0	0	0	1	0	0	0	32
1959	F	LABO		1	0	1	0	0	0	0	1	0	1	0	41
1991	F	LABO	2	1	0	0	1	0	0	0	0	0	0	0
1954	M	LABO	5	1	1	1	1	0	0	0	1	0	1	0	45
1955	M	LABO	2	1	1	1	0	0	0	0	1	1	1	0
1969	F	LABO	1	1	1	1	0	A	A	A	1	1	1	0
1987	F	LABO	5	1	1	0	0	0	0	0	0	0	1	0
1953	M	LABO	3	1	1	1	0	A	0	0	1	1	1	1
1948	M	LABO	3	1	1	1	0	R	0	0	1	0	1	0
1989	M	LABO	2	1	1			A	0	A	1	1	0	1
1977	M	LABO	6	0	0	0	0	0	0	0
1945	F	LABO		1	1	0	0	0	0	0	1	0	1	0
1999	F	LABO	4	0	1	0	0	A	A	A	0	1	0	0
1948	M	LABO	1	1	0	1	1	0	0	0	1	0	1	1	140
1941	F	LABO	9	1	1	1	1	0	0	0	0	0	0	0
1986	F	LABO	26	0	1	1	0	A	0	A	0	0	0	0	118
1988	M	LABO	0	0	0	0	0	A	0	A	0	1	0	0
1970	F	LABO	0	1	0	1	1	0	0	0	1	0	1	0
1985	F	LABO		0	1	0	0	0	0	0	0	0	0	0
1960	M	LABO		1	1	1	0	0	0	0	1	0	1	0
1946	F	LABO	5	1	1	1	1	0	0	RHINO	1	0	1	0
1958	M	LABO	3	1	0	1	0	0	0	0	1	0	0	0	132
1980	M	LABO	8	1	1			A	0	A	1	1	1	0
1939	M	LABO	0	1	0	0	0	0	0	0	1	0	0	0	100
1956	F	LABO	2	0	0	0	1	A	0	0	0	0	0	0	210
1991	F	LABO	0	0	1	0	1	A	0	0	0	0	0	1	20
1957	M	LABO	2	0	1	0	1	0	0	0	1	0	0	0
1941	M	LABO	4	1	1	0	0	A	0	0	1	1	0	1	25
1960	M	LABO	5	1	1	1	1	0	0	0	1	0	1	0
1988	F	LABO	0	0	0	0	1	0	0	0	0	0	0	0
1962	M	LABO		1	0	1	1	A	0	0	0	0	0	0
1946	M	LABO	3	1	0	0	1	0	0	0	0	0	0	0
1963	F	LABO	8	1	1	1	1	0	0	0	1	0		0	84
1940	M	LABO	0	1	1		0	0	0	0	1	0		0	69
1965	M	LABO		0	0	1	1	0	0	RHINO	0	0	1	0
1958	M	LABO	1	0	1	0	0	A	A	A	0	0	0	1	131
2004	M	LABO	2	0	0	0	0	0	0	0	0	0	0	0	120
1955	M	LABO	2	0	1		0	0	0	HSV	0	0	0	0	120
1991	F	LABO	2	0	0	0	0	B	B	B	0	0	0	0	80
1963	F	LABO	2	1	0	0	0	0	0	0	1	0	0	0	61
1935	M	LABO	2	1	0	0	1	0	0	0					40
1964	M	LABO		1	0	1	0	0	0	0	1	0	1	0	70
1981	M	LABO	0	0	0	0		A	A		0	0	0	1
1990	M	LABO	9	1	0	0	0	0	0	0	1	0	0	0
1957	M	LABO		1	0	1	0	0	0	0	1	0	1	0
1951	F	LABO	9	1	0	0	0	0	0	0	1	0	0	0
1974	F	LABO	7	0	1	0	0	0	0	0	1	0	1	0
1962	M	LABO		0	0	0	0	A	0	0	0	1	0	1	145
1948	M	LABO	1	1	0	1	0	0	0	0	1	0	1	0
1934	F	LABO		0	0	0	0	0	0	0	0	0	0	0	30
1971	F	LABO		1	0	1	0	0	0	0	1	0	0	0	75
1944	F	LABO	17	0	0	0	0	0	0	0	0	0	0	0
1971	M	LABO		1	0	0	0	0	0	RHINO	1	0	0	0
1966	M	LABO		1	0	0	0	0	0	0	1	0	0	0
1935	F	LABO		1		1	0	0	0	0	1	0	0	0
1993	F	LABO	3	0	0	0	0	0	0	0	0	0	0	0	30
1985	F	LABO	3	0	0	0	0	0	0	0	0	0	0	0	63
1946	M	LABO	2	1				0	0	0	1	0	1	0	96
2019	M	LABO	0	0	1	0	0	A	A	0	0	0	0	0	52
1982	M	LABO						0	0	0	1	0	0	0
1989	F	LABO	3	1	1	0	0	A	A	A	0	0	0	1
1960	F	LABO	1	1	1	1	1	0	0	0	1	0	1	0
1951	M	LABO	1	1	1	1	1	0	0	0	1	0	1	0
1969	F	LABO	5	1	1	1	1	0	0	0	0	0	0	0
1949	M	LABO		1	1	1	0	0	0	0	1	0	1	0	31
1993	M	LABO	1	0	1	0	0	0	0	0	0	0	0	0
1949	M	LABO	8	1	0	0	0	A	0	0	1	1	0	1	282
1957	F	LABO	7	1		0		0	0	0	1	0	1	0
1923	F	LABO	2	1	0	1	0	0	0	0	1	0	1	0	45
1950	M	LABO	2	1	1	0	0	A	0	0	1	1	0	1	540
1965	M	LABO	1	1	0	1	0	0	0	0	1	0	1	0
1937	M	LABO	0	1	0	1	0	0	0	0	1	0	1	0	60
1983	F	LABO	3	0	0	0	1	B	B	B	0	0	0	1
1941	F	LABO	1	0	0	0	0	0	0	0	0	0	0	0
1960	M	LABO	4	0	1	0	0	0	0	0	1	0	1	0
1983	M	LABO	1	1	1	1	1	0	0	0	1	0	1	0	22
1939	M	LABO		1	1	1	0	A	0	0	1	0	1	0	119
1949	F	LABO	0	1	0	0	0	0	0	0	1	0	0	0
1954	M	LABO	0	1	1	1	1	0	0	0	0	0	0	0
1948	M	LABO	5	0	1	0	0	0	0	0	1	0	1	0
1990	F	LABO	1	1	0	1	1	0	0	0	1	0	1	0	56
1951	M	LABO	10	1	0	1	0	0	0	0	0	0	1	0
1964	M	LABO	2	1	0	0	0	0	0	0	0	0	0	0
1955	M	LABO	2	0	1	1	1	A	A	A	0	0	0	1
1941	M	LABO	1	1	0	0	0	0	0	0	1	0	0	0
1963	M	LABO	12	1	0	1	1	A	0	0	1	1	0	1
1974	F	LABO		1	1	0	0	0	0	0	1	0	0	0
1968	M	LABO		1	1	1	0	0	0	0	1	0	1	0
2020	M	LABO	0	1	1	1	0	0	0	0	1	0	1	0
2006	M	LABO	0	0	1	0	1	A	0	0	0	0	0	1	85
2012	M	LABO	1	0	1	0	1	0	0	RHINO	0	0	0	0	58
2017	F	LABO	7	1	1	0	0	A	A	A	1	1	0	1	66
1956	M	LABO	3	0	0	0	0	0	0	0	0	0	0	0	65
1955	M	LABO	1	1	0	1	0	0	0	0	1	0	0	0	46
2019	M	LABO	0	1	1	1	0	0	0	0	1	0	1	0
2018	F	LABO	5	1	1	0	0	A	A	A	1	1	0	0	47
2009	M	LABO	5	0	0	0	0	A	0	A	0	0	0	0	50
1958	F	LABO	1	1	0	1	0	0	0	0	1	0	1	0	90
2018	F	LABO	3	0	0	0	1	A	A	A	0	0	1	1	84
1931	M	LABO		1	0	1	0	0	0	0	1	0	1	0
2019	F	LABO	0	0	0	0	0	A	A	A	0	0	0	0
1953	M	LABO		1	1	0	1	0	0	0	0	0	0	0
1979	F	LABO		0	0	0	0	B	0	0	0	1	0	0
1945	M	LABO	1	0	0	0	0	0	0	0	1	0	0	0
2019	M	LABO	0	1	1	1	0	0	0	RHINO
2019	M	LABO	1	1	1	1	0	A	A	A	1	1	1	0	40
1958	M	LABO	0	1	1	1	0	0	0	0	0	0	0	0	980
1945	M	LABO	7	1	1	0	0	A	0	0	0	0	0	0
2013	M	LABO	2	1	1	1	0	0	0	0	1	1	1	0
2018	F	LABO	4	1	0	0	0	A	A	A	1	1	0	0	90
1935	F	LABO		1	1	1	1	0	0	0	1	0	0	0
1939	F	LABO	0	0	0	1	1	0	0	0	1	0	0	0
2018	F	LABO	5	1	1	1	0	A	A	A	1	1	0	0	45
1979	M	LABO		0	0	0	0	0	0	0	0	0	0	0
1990	F	LABO	2	1	1	0	1	0	0	0	1	0	0	0
2006	M	LABO	1	0	0	0	0	0	0	RHINO
1956	M	LABO		0	1	0	0	0	0	0	1	0	0	0	60
1930	M	LABO	1	0	1	1	1	0	0	0	1	0	1	0	125
1943	F	LABO		1	1	1	1	0	0	0	1	0	0	0
1992	M	LABO	0					0	0	0	1	1	1	0	45
1965	M	LABO	1					A	0	0	1	1	0	1
2015	M	LABO	1	1	1	1		0	0	ADENO	1	0	1	0
2018	F	LABO	6	0	0	0	0	A	A	A
2018	F	LABO		1	1	0	0	R	R	R
1992	F	LABO	0	0	0	0	0	B	0	0	0	0	0	0
1992	F	LABO	2					B	0	0
1960	F	LABO						A	0	0
1953	F	LABO	3	1	1	1	1	0	0	0	1	0	1	0
1940	M	LABO	3					0	0	0
1925	F	LABO		1				0	0	0	1	0	1	0
2013	M	LABO		1	1	0	0	0	0	0	1	1	0	0
1950	M	LABO	0	1				0	0	0	1	0	0	0	33
1968	M	LABO	7	1	0	1	0	0	0	0	1	0	1	0	55
1969	F	LABO	7	0	0	0	0	0	0	0	1	0	1	0	117
1966	F	LABO	2	0	1	0	0	0	0	0	0	0	0	0
2017	F	LABO		0	0	0	0	A	A	A	0	0	0	0	180
2020	M	LABO		1	0	0	0	0	0	0	1	1	0	0
1960	F	LABO	1	1	1	1	1	0	0	0	1	0	1	0
2018	M	LABO	11	1	1	1	0	B	0	0	1	1			100
2004	F	LABO		1	1	0	0	0	0	0	1	1	0	0
2019	M	LABO		1	0	0	0	A	A	A	1	1	0	0
2017	M	LABO	7	1	0	0	0	0	0	0	1	0	0	0
2017	M	LABO	2	0	0	0	0	A	0	0	1	1	1	0
2020	M	LABO		0	0	0	0	0	0	0	0	0	0	0
1954	F	LABO	1	1	1	0	0	A	A	0	0	0	0	1
1937	M	LABO	1	1	0	1	0	A	A	0	1	1	0	1
1966	M	LABO	21	1	0	1	0	A	0	0	1	1	0	1
2019	M	LABO	0	0	1	0	0	0	0	0
2019	M	LABO		0	1	0	0	0	0	0
2015	M	LABO	7	1	1	1	0	A	0	0	0	0	0	0
2003	M	LABO	0	0	0	0	1	A	0	A	0	0	0	1
2018	F	LABO		0	1	0	0	A	A	A	0	0	0	0
1934	M	LABO	2	0	0	0	0	0	0	0	1	0	0	0
2018	F	LABO		1	1	0	1	0	0	0	1	1	0	0
1933	F	LABO	0	1	0	0	0	0	0	0	1	0	0	0
2018	M	LABO	0	1	1	1	0	0	0	0	1	1	0	0
1960	F	LABO	1	1	0	1	1	0	0	0	1	0	1	0
2020	M	LABO	1	0	1			0	0	0	0	0	0	0	130
1956	M	LABO	0	1	0	1	0	0	0	0	1	1	1	0	162
2019	F	LABO	7	1	1	0	0	0	0	0	1	1	0	0
1956	F	LABO	3			1		A	0	0					108
1937	F	LABO	0	1	0	1	1	0	0	0	1	0	0	0	968
1934	M	LABO	4	1	1	1	1	A	A	0	1	1	0	1	31
1985	M	LABO	1	0	1	0	0	A	0	A	0	0	0	1
1984	M	LABO	2	1	1	1	0	0	0	0	1	0	0	0
1951	M	LABO	6	1				0	0	0	1	0	0	0
1951	M	LABO		0	0	1		0	0	0	0	0	0	0
1934	M	LABO		1	0	0	0	0	0	0	1	0	1	0
2019	F	LABO	0	0	0	0	0	0	0	0	0	0	0	0
2019	F	LABO	2	1	0	0	0	R	0	0	1	1	0	0
2013	M	LABO		1	0	0	0	0	0	0	1	0	0	0
2019	M	LABO	0	1	0	0	0	0	0	CMV
2016	M	LABO	6	0	1	0	1	A	A	A
2014	F	LABO	0	1	1	1	1	0	0	0
1945	M	LABO	0	1	0	1	0	A	0	0	1	1	1	1
1952	M	LABO		1	0	1	0	0	0	0	1	0	1	0
1970	M	LABO		1	1	1	0	0	0	0	1	0	1	0
1950	F	LABO	1	1	1	1	1	0	0	0	0	0	0	0
1953	M	LABO	3	1	0	0	0	0	0	0	1	0	0	0
2003	M	LABO	27	0	0	0	0	B	B	B	0	0	0	0
1944	M	LABO	1	1	0	1	0	0	0	0	1	0	0	0
1951	M	LABO	4	1	0	1	0	0	0	0	1	1	0	0	165
2019	F	LABO	0	1	1	1	0	R	R	R	1	1	1	0
1952	M	LABO	4	1	0	1	0	0	0	0	1	0	1	0	225
1997	F	LABO	1	0	0	0	0	A	A	0	0	0	0	1	145
1942	M	LABO		1	1	1	1	0	0	0	1	1	1	0	58
1942	M	LABO	0	1	1	0	0	0	0	0	1	0	1	0	33
2001	F	LABO	0	0	1	0	1	0	0	0	0	0	0	1	80
1933	M	LABO	1	1	0	0	0	0	0	0	1	0	0	0
1970	F	LABO	4	1	1	0	0	A	0	0	1	1	1	1
1955	M	LABO	0	1	1	1	0	0	0	0	1	0	0	0
1952	F	LABO	7					0	0	0
2017	F	LABO	2	1	0	0	0	0	0	0
1947	M	LABO		1	0	0	0	0	0	0	1	0	0	0
2020	M	LABO	4	1	1	0	0	R	R	R	1	1	0	0
1949	M	LABO	2	1	1	1	0	0	0	0	1	0	0	0	26
1962	M	LABO	2	1	1	0	1	0	0	0	1	0	0	0	115
1986	F	LABO	1	0	0	0	0	0	0	RHINO	0	0	0	0
1993	F	LABO	2	0	0	0	1	A	A	A
2019	M	LABO	1	1	1	1	0	A	A	0	0	0	0	0	27
2018	M	LABO	0	1	1	1	1	0	0	0
2010	F	LABO	0	1	0	1	0	0	0	0	1	0	1	0
1934	F	LABO	0	1	1	1	0	0	0	0	1	1	1	0
1995	F	LABO	3	0	0	0	0	0	0	0
2016	F	LABO	7	1	1	0	0	A	0	A	1	0	0	0
1941	M	LABO	2	1	0	1	0	0	0	0	1	0	1	0
1937	F	LABO	6	1	0	1	0	A	0	A	1	1	1	1
1966	F	LABO	8	1	0	0	0	0	0	0	1	0	0	0
2002	F	PoC	4	0	1	0	0	0	0	0	0	0	1	0	41
2019	M	PoC	2	1	1	0	0	0	0	ADENO	1	0	0	0	65
1942	F	PoC	2	1	1	1	1	0	0	A	1	0	1	0	23
1974	F	PoC		1	0	1	0	0	0	0	1	0	1	0
1955	F	PoC	7	1	0	1	0	A	0	0	1	1	1	1	23
1948	F	LABO		0	1	1	1	A	A	A	1	1	0	1
1985	M	PoC	9	1	0	1	0	A	0	0	1	1	0	1	30
1989	M	PoC		1	0	1	0	0	0	0	1	0	1	0	56
1955	M	PoC		1	0	1	1	0	0	0	1	0	1	0	24
1989	F	LABO		0	0	0	0	B	0	B
2019	M	LABO	7	0	0	1	0	R	0	R
2016	F	LABO	2	1	1	1	1	A	A	A	1	1	1	1
2018	M	LABO	0	0	0	1	0	A	A	A	1	1	1	1
2005	F	LABO	2	1	1	1		0	0	0	1	1	1	0
1982	F	LABO		0	1	0	0	A	0	A	0	1	0	1
1953	M	LABO	1	1	0	0	0	0	0	0	1	0	0	0	25
1947	M	LABO		0	0	0	0	0	0	HSV	1	0	0	0
2020	F	LABO	0	0	0	0	0	0	A	0
1946	M	LABO	22	0	0	1	0	0	0	0	1	0	1	0
1937	F	LABO	3	1	0	0	0	0	0	0	1	0	1	0
1960	F	LABO	35	0	0	1	0	0	0	0	1	0	1	0	107
1952	M	LABO	0	1	0	1	0	A	A	A	1	1	0	1	71
1987	F	LABO	0	0	0	0		0	0	0	0	0	0	0
2019	M	LABO	1	1	1	1	0	0	0	0	1	0	1	0
2019	M	LABO	6	0	0	1	0	A	A	A
1969	F	LABO	5	1	0	1	1	0	0	0	1	0	1	0	60
1945	M	LABO	0	1	1	0	1	0	0	0	1	1	0	0	30
1950	F	LABO	2	1	0	1	0	A	A	A
1926	F	LABO	3	1	1	1	1	0	0	0	1	0	1	0
1944	F	LABO	1	1	1	1	0	0	0	0	1	0	1	0	20
1933	M	LABO	0	1	1	1	1	0	0	0
2018	F	LABO		1	1	0	0	0	0	0
2020	F	LABO	2	0	0	0	0	A	A	A	0	0	0	0
1987	M	LABO	0	0	1	0	0	0	0	0	0	1	0	0	24
1951	F	LABO	4	1	1	1	1	A	0	A	1	1	0	1
2016	F	LABO	0	1	0	0	0	0	0	0	0	0	0	0
1975	F	LABO	0	1	1	1	0	0	0	0	0	0	1	0
1960	M	LABO	5	0	0	0	0	0	0	HSV	0	0	0	0	94
1977	F	LABO	1	1	0	1	0	0	0	0	1	0	1	0	23
1932	M	LABO	1	1	0	1	0	0	0	0	1	0	1	0	20
1966	M	LABO		0	0	0	0	0	0	0	0	0	0	0
1940	M	LABO		1	0	1	0	0	0	0	1	0	1	0
1973	M	LABO	1	0	0	0	1	0	0	0	0	0	0	0	53
1966	F	LABO	0	0	1	1	0	0	0	0	0	0	1	0
1987	F	LABO		0	1	0	0	0	0	0	0	0	0	0
1972	F	LABO	2	1	0	1	0	0	0	0	1	0	1	0	26
2001	M	LABO	1	1	1	0	1	0	0	0	1	0	0	0
2018	M	LABO		1	1	0	0	A	0	0	1	1	0	0	43
1961	M	LABO	1	1	1	1	1	0	0	0	1	0	1	0	24
1995	M	LABO		0	0	0	1	B	B	B	0	1	0	1	12
2019	M	LABO		0	0	0		A	A	A	0	0	0	0
1948	M	LABO	2	1	1	1	0	0	0	0	1	0	1	0
2018	M	LABO	10	0	0	1	0	B	0	B	0	0	0	0	110
1942	M	LABO	4	1	1	0	0	0	0	0	1	0	0	0	29
1941	F	LABO	7	0	1	1	0	0	0	0	0	0	1	0	30
2020	M	LABO	0	0	0	0	0	0	0	0	0	0	0	0
2004	M	LABO	0	0	0	1	0	0	0	0	0	0	1	0
2018	M	LABO	2	1	1	0	0	0	0	RHINO	1	1	0	0
1997	F	LABO	0	0	0	0	1	0	0	0	0	0	0	0	19
2019	M	LABO		1	1	1	0	AB	A	A	1	1	1	0	134
2019	M	LABO	1	0	0	0	0	0	0	0					53
2014	M	LABO	0	1	1	0	0	0	0	0	1	1	0	0	58
1962	F	LABO	1	0	1	1	0	0	0	0
2018	M	LABO	2	0	1	1	0	0	0		1	1	1	0
1970	M	LABO		0	1	0	0	A	0	A	0	0	0	1
1978	M	LABO		0	0	0	0	0	0	0	0	0	0	0
1938	F	LABO		1	1	0	0	0	0	0	1	1
1943	F	LABO		1	1	0	0	0	0	0	1	0	0	0
1932	M	LABO		1	0	1	0	0	0	0	1	0	1	0
1992	F	LABO		0	0	0	0	0	0	0	0	0	0	0
1938	M	LABO		1	0	0	0	0	0	0	1	0	1	0
1936	M	LABO		1	0	0	0	0	0	0	1	0	0	0
